# Supplementary material for: [PRION+] States Are Associated with Specific Histone H3 Post-Translational Modification Changes
Source: Pathogens. 2022 Nov 29;11(12):1436. doi: 10.3390/pathogens11121436 (PMC9786042; doi:10.3390/pathogens11121436)
Supplement: Supplementary file 1 [file pathogens-11-01436-s001.zip]

Archive with 1 entries (1 files):
- pathogens-1910818-SI.pdf
